# Supplementary material for: Replicability and generalizability in population psychiatric neuroimaging
Source: Neuropsychopharmacology. 2024 Aug 30;50(1):52–7. doi: 10.1038/s41386-024-01960-w (PMC11526127; doi:10.1038/s41386-024-01960-w)
Supplement: Supplementary file 2 — Mental health variable names (abcd_names) [file 41386_2024_1960_MOESM2_ESM.xlsx]

## Sheet: mhvarnames
abcd_name
bisbas14_y
bis_y_ss_bas_drive
pps_y_ss_number
prosocial_q1_y
pps_y_ss_severity_score
prodromal_20_y
gen_child_behav_1
prodromal_19_y
gen_child_behav_5
bisbas8_y
pgbi_p_ss_score
prodromal_8_y
bisbas15_y
bisbas16_y
prodromal_6_y
prodromal_21_y
cbcl_tot_prob
gen_child_behav_4
gen_child_behav_6
prodromal_7_y
bisbas2_y
bisbas12_y
ksads_ptsd_raw_766_p
bisbas17_y
bisbas3_y
bisbas13_y
prodromal_16_y
bis_y_ss_bas_rr
gen_child_behav_9
prodromal_10_y
prosocial_q1_p
ksads_ptsd_raw_770_p
gen_child_behav_8
bis_y_ss_bas_fs
prosocial_q3_y
prosocial_q3_p
gen_child_behav_2
bisbas6_y
prosocial_q2_y
bisbas7_y
cbcl_scr_syn_anxdep_r
prosocial_q2_p
ksads_ptsd_raw_760_p
prodromal_3_y
bisbas11_y
cbcl_scr_syn_withdep_r
prodromal_18_y
cbcl_scr_syn_somatic_r
gen_child_behav_7
prodromal_9_y
prodromal_14_y
ksads_ptsd_raw_755_p
bisbas5r_y
bisbas4_y
prodromal_11_y
prodromal_1_y
prodromal_4_y
ksads_ptsd_raw_754_p
gen_child_behav_10
prodromal_12_y
bisbas20_y
bisbas18_y
prodromal_2_y
ksads_ptsd_raw_757_p
prodromal_5_y
prodromal_15_y
bisbas19_y
bisbas10_y
prodromal_13_y
bisbas9_y
prodromal_17_y
gen_child_behav_3
bisbas1_y
ksads_ptsd_raw_756_p
bis_y_ss_bis_sum
ksads_ptsd_raw_769_p
